# Supplementary material for: Development of Yorkshire Terrier Dentition
Source: Vet Sci. 2023 Jun 21;10(7):406. doi: 10.3390/vetsci10070406 (PMC10384937; doi:10.3390/vetsci10070406)
Supplement: Supplementary file 1 [file vetsci-10-00406-s001.zip]

Archive with 1 entries (1 files):
- vetsci-2329067-supplementary.pdf
